# Supplementary material for: Survey datasets on organisational climate and job satisfaction among academic staff in some selected private universities in Southwest Nigeria
Source: Data Brief. 2018 Jun 15;19:1688–93. doi: 10.1016/j.dib.2018.06.001 (PMC6140823; doi:10.1016/j.dib.2018.06.001)
Supplement: Supplementary file 2 — Supplementary material [file mmc2.csv]

MGTSUP	MGTSENS	MGTDEC	MGTENC	PROFEED	SATLS	HODLS	SCHEWORK	PARTDECM	ABLPERF	QUESTRUL	AUTDUT	ABLDEL	UNIVPOL	STDPERF	DELRESCH	DELRESEX	DELRESIN	JOBCHAL	SUFINSTR	WORKDISC	SATISBEN	ADEQBEN	BENCONTR	BENLM	ROUTDUT	ORGSTNDS	REVPOLC	DEPTPOLC	SPONTRG	SUFMAT	SUPAVAIL	LECOPRT	OVERCLIM	CHALENVR	EQUIPRES	NOISFENV	SAFENVIR	USEFINF	HIGHPERF	SAOLIKN	CAREERAD	CARPTH	TIMETING	BESTONJB	BENMETN	AVOIDMET	PERSPROB	PERSFAV	INSOLPRO
2	2	4	4	3	2	4	4	4	4	4	4	1	1	4	4	4	2	4	4	1	1	1	1	1	1	4	4	4	4	1	2	4	4	4	4	1	4	4	2	2	4	4	4	4	4	2	4	2	4
1	5	2	4	2	4	3	2	4	4	2	4	5	2	5	4	4	4	5	4	4	1	4	4	4	4	4	4	4	4	5	4	4	2	2	4	4	4	4	4	4	4	4	5	5	5	4	4	2	4
2	4	2	4	1	4	1	2	4	4	2	5	5	2	4	4	4	5	4	4	2	1	1	1	1	2	4	4	4	4	4	4	4	4	5	4	4	4	5	5	4	4	4	2	2	2	2	4	4	4
1	5	2	5	1	4	2	1	4	5	2	4	4	1	4	4	4	4	4	4	1	2	2	2	2	1	4	4	4	4	4	4	4	4	4	4	3	4	4	4	4	5	5	1	2	1	2	4	4	4
2	4	2	3	2	4	2	2	4	4	2	3	4	3	4	4	4	4	4	4	2	4	4	4	4	4	4	4	4	4	4	4	4	3	4	4	4	4	4	4	4	4	4	4	4	3	2	2	2	4
1	5	1	5	1	4	2	2	5	5	1	5	5	2	5	5	4	4	5	1	2	4	2	2	2	2	4	4	4	4	4	4	4	5	5	4	5	5	5	5	4	4	4	2	1	2	1	4	4	4
2	4	5	5	5	2	2	3	4	4	2	4	5	4	4	4	4	4	3	4	2	1	1	1	2	4	4	5	3	4	1	2	3	3	4	2	3	5	3	4	4	5	4	2	4	4	2	4	4	4
2	2	4	2	4	2	4	4	2	4	4	4	4	1	4	4	4	4	4	4	4	1	1	2	1	4	4	2	2	2	2	2	2	2	2	2	4	4	2	2	2	4	5	4	2	4	2	2	2	2
2	2	4	2	4	2	4	4	2	4	4	4	4	1	4	4	4	4	4	4	4	2	2	2	1	4	4	2	2	2	2	2	2	2	2	2	4	4	2	2	2	4	4	5	4	2	2	2	2	2
2	2	4	2	4	2	4	4	2	4	4	4	4	1	4	4	4	4	4	4	4	2	2	2	1	2	2	2	2	2	2	2	2	2	2	2	4	4	2	2	2	4	4	5	4	2	4	2	2	2
2	4	4	4	4	2	4	4	2	4	2	2	4	1	4	4	4	4	4	2	2	1	1	1	1	4	4	4	4	2	2	2	4	4	4	2	4	4	2	2	2	4	4	1	4	2	4	2	2	2
2	4	4	4	4	2	4	4	2	4	2	2	4	1	4	4	4	4	4	2	2	1	1	1	1	4	4	4	4	2	2	2	4	4	4	2	4	4	2	2	2	4	4	1	4	2	4	2	2	2
2	4	4	4	4	2	4	4	2	4	2	2	4	1	4	4	4	4	4	2	2	1	1	1	1	4	4	4	4	2	2	2	4	4	4	2	4	4	2	2	2	4	4	1	4	2	4	2	2	2
2	4	4	4	4	2	4	4	2	4	2	2	4	1	4	4	4	4	4	2	2	1	1	1	1	4	4	4	4	2	2	2	4	4	4	2	4	4	2	2	2	4	4	1	4	2	4	2	2	2
2	4	4	4	4	2	4	4	2	4	2	2	4	1	4	4	4	4	4	2	2	1	1	1	1	4	4	4	4	2	2	2	4	4	4	2	4	4	2	2	2	4	4	1	4	2	4	2	2	2
2	4	4	4	4	2	4	4	2	4	2	2	4	1	4	4	4	4	4	2	2	1	1	1	1	4	4	4	4	2	2	2	4	4	4	2	4	4	2	2	2	4	4	1	4	2	4	2	2	2
2	4	4	4	4	2	4	4	2	4	2	2	4	1	4	4	4	4	4	2	2	1	1	1	1	4	4	4	4	2	2	2	4	4	4	2	4	4	2	2	2	4	4	1	4	2	4	2	2	2
2	4	4	4	4	2	4	4	1	4	2	2	5	1	4	4	5	5	4	2	2	1	2	1	1	4	4	4	4	2	2	2	4	4	4	2	4	4	2	2	1	4	4	1	4	2	4	2	2	2
2	4	4	4	4	2	4	4	2	4	2	2	4	1	4	4	4	4	4	2	2	1	1	1	1	4	4	4	4	2	2	2	4	4	4	2	4	4	2	2	2	4	4	1	4	2	4	2	2	2
2	4	2	4	2	5	4	1	2	4	2	5	1	2	4	4	5	4	5	2	1	2	2	1	1	1	4	1	4	5	2	2	1	4	4	5	4	4	5	4	4	4	4	5	1	5	2	5	4	4
2	4	4	4	4	2	4	4	2	4	2	2	4	4	4	4	4	4	2	4	2	1	1	1	1	4	4	4	4	2	2	2	4	4	4	2	4	4	2	2	2	4	4	1	4	2	4	2	2	2
2	4	2	4	1	4	2	2	2	4	2	4	4	1	4	4	4	4	4	4	2	2	1	1	1	2	4	2	4	4	2	2	2	4	4	4	4	4	4	4	4	4	4	4	2	4	2	4	4	4
2	4	4	4	4	2	4	4	2	4	2	2	4	1	4	4	4	4	4	2	2	1	1	1	1	4	4	4	4	2	2	2	4	4	4	2	4	4	2	2	2	4	4	1	4	2	4	2	2	2
2	4	2	4	2	5	1	2	2	4	2	2	4	1	4	4	4	4	4	4	1	1	1	1	1	2	4	2	4	4	2	2	2	4	4	4	4	4	5	4	4	4	4	4	2	4	2	4	4	4
2	4	1	5	2	5	2	1	2	4	2	5	4	1	4	4	4	4	4	5	2	1	1	1	1	1	4	2	4	5	2	2	1	4	4	4	4	5	4	4	5	4	4	5	1	4	1	5	4	4
2	4	4	4	4	2	4	4	2	4	2	4	4	1	4	4	4	5	5	4	2	1	2	1	2	4	4	4	5	2	2	2	4	4	4	2	4	4	2	2	2	4	4	1	4	2	4	2	2	2
2	4	4	4	4	2	4	4	4	2	2	4	1	4	4	4	4	4	2	2	1	1	1	1	4	4	4	4	2	2	2	4	4	4	2	4	4	2	2	2	4	4	1	4	2	4	2	2	2	2
2	4	4	4	4	2	4	4	2	4	2	2	4	1	4	4	4	4	4	2	2	1	2	1	2	4	4	4	4	2	1	2	4	4	4	2	4	4	2	2	2	4	4	1	4	2	4	2	2	2
2	4	5	5	5	5	4	4	4	2	4	2	2	4	1	4	4	4	4	4	2	2	1	1	1	4	4	4	4	2	2	2	4	4	4	2	4	4	2	4	4	2	2	2	4	4	1	4	2	4
2	5	5	5	5	2	4	4	2	4	2	2	4	1	4	4	4	4	4	2	2	1	2	1	2	4	4	4	4	2	2	2	4	4	4	2	4	4	2	2	2	4	4	1	4	2	4	2	2	2
2	4	2	4	2	4	2	2	2	5	2	4	2	1	4	4	4	4	4	4	2	1	1	1	1	2	4	2	4	4	2	2	2	4	4	4	4	4	4	4	4	4	4	4	4	5	2	4	2	4
2	4	4	4	4	2	4	4	2	4	2	2	1	4	4	4	4	4	2	2	1	1	1	1	4	4	4	4	2	2	2	4	4	4	2	4	4	2	2	2	4	4	1	4	2	4	2	2	2	2
2	5	5	5	5	2	4	4	2	4	2	2	4	1	4	4	4	4	4	2	2	1	1	1	1	4	4	4	4	2	2	2	4	4	4	2	4	4	2	2	2	4	4	1	5	2	5	2	2	2
2	4	4	4	4	2	4	4	2	4	2	2	4	1	4	4	4	2	2	1	1	1	1	1	1	4	4	4	4	2	2	2	4	4	4	2	4	4	2	2	2	4	4	1	4	2	4	2	2	2
2	4	4	4	4	2	4	4	2	4	2	2	1	4	4	4	4	4	2	2	1	2	2	1	1	4	4	4	4	2	2	2	4	4	4	2	4	4	2	2	2	4	4	1	4	2	4	2	2	2
1	5	3	3	5	2	4	2	2	5	2	2	2	2	4	2	4	4	4	2	3	2	2	2	2	2	4	2	2	3	2	3	4	3	2	2	4	4	2	2	2	5	4	3	3	2	3	2	2	2
2	2	4	2	2	4	2	4	2	4	4	4	4	1	4	4	4	4	4	4	4	2	1	2	1	4	4	2	2	2	2	2	2	2	2	2	4	4	2	2	2	4	2	5	4	2	4	2	2	2
2	2	4	2	4	2	4	4	2	4	4	4	4	1	4	4	4	4	4	4	4	2	2	2	1	4	4	2	2	2	2	2	2	2	2	2	4	4	2	2	2	4	2	5	4	2	4	2	2	2
2	2	4	2	4	2	5	5	1	4	4	4	4	1	4	5	4	5	4	4	4	2	2	2	1	4	4	2	2	2	3	2	2	2	2	2	4	4	2	2	2	4	5	5	4	2	4	2	2	2
2	2	4	4	4	2	4	4	2	4	4	4	4	1	5	5	5	5	5	5	4	4	4	2	1	4	4	2	2	2	2	2	2	2	2	2	4	4	2	2	2	4	5	4	2	4	2	2	2	2
2	4	2	4	1	4	2	2	2	5	2	4	5	4	4	4	4	4	4	4	2	1	2	2	4	4	4	4	4	4	4	4	4	4	5	4	4	4	4	4	4	4	4	4	2	4	2	4	4	4
2	4	2	5	2	4	1	4	2	4	2	4	4	4	4	5	4	5	4	5	1	2	2	2	4	4	5	5	4	4	5	4	4	4	5	5	4	4	4	5	5	4	5	4	2	4	2	4	4	4
2	2	4	2	4	2	4	4	2	4	4	4	1	4	4	4	4	4	4	4	2	2	2	2	1	4	4	2	1	1	2	1	2	2	1	2	2	4	4	2	2	2	4	4	5	4	2	4	2	2
2	2	4	2	4	2	4	4	2	4	4	4	4	1	4	5	4	5	4	5	4	5	1	1	1	2	4	4	2	2	2	2	2	2	2	2	2	4	4	2	2	2	4	5	4	2	4	2	2	2
2	2	4	2	4	2	4	4	2	4	4	4	4	1	4	4	4	4	4	4	4	1	1	2	1	4	4	2	2	2	2	2	2	1	1	1	4	4	2	2	2	4	5	4	2	4	2	2	2	2
2	2	4	2	4	2	4	4	2	4	4	4	4	1	4	4	4	4	4	4	4	2	1	2	1	4	4	2	2	2	2	2	2	2	2	2	4	4	2	2	2	4	4	4	4	4	2	2	2	2
2	2	4	2	4	2	4	4	2	4	4	4	4	1	4	4	4	4	4	4	4	1	1	2	1	4	4	2	1	2	1	2	2	2	2	1	4	4	2	2	2	4	5	4	2	4	2	2	2	2
2	2	4	2	4	2	4	4	2	4	4	4	4	1	4	4	4	4	4	4	4	1	1	2	1	4	4	2	2	1	1	2	1	2	2	2	4	4	2	2	2	4	5	4	2	4	2	2	2	2
2	1	4	2	4	2	4	4	2	4	4	5	4	1	4	4	5	5	4	4	4	2	2	2	1	4	4	1	1	1	1	1	1	2	2	2	4	4	2	2	2	4	2	5	4	2	4	2	2	2
2	2	5	1	4	2	4	4	1	4	4	5	5	1	4	5	4	4	5	5	5	1	2	1	2	4	5	2	2	2	2	1	1	1	1	1	5	5	1	1	1	4	3	4	4	2	2	4	2	2
2	2	4	2	4	2	4	4	2	4	4	4	5	1	4	4	5	5	4	4	4	1	1	2	1	4	4	2	2	1	1	2	2	2	2	1	4	4	2	2	2	4	3	5	4	2	4	2	2	2
2	2	4	2	2	4	4	2	4	4	4	4	1	4	4	4	4	4	4	4	2	2	2	2	1	4	4	1	1	1	1	1	1	1	1	1	4	4	2	2	2	4	5	4	2	4	2	2	2	2
2	4	2	4	2	4	2	4	4	4	2	4	4	4	4	4	4	4	4	4	2	1	1	2	1	4	4	4	4	4	4	4	4	4	4	4	4	4	4	4	4	4	4	4	2	4	2	4	4	4
2	4	1	4	1	5	2	4	4	4	1	4	4	5	4	4	4	4	4	4	1	1	1	2	2	4	4	5	5	5	5	5	5	5	5	5	4	4	4	4	4	4	4	5	1	5	2	4	5	5
2	2	2	5	2	5	1	4	5	4	1	4	4	5	4	4	4	4	4	4	2	1	1	2	1	4	4	4	5	4	4	4	2	4	4	5	4	4	5	5	4	4	4	5	1	4	1	5	4	4
1	2	2	4	3	5	2	4	5	4	2	4	4	3	5	3	3	4	4	4	2	1	1	2	1	4	4	4	4	5	4	4	4	4	3	4	4	4	5	5	5	4	4	5	1	5	1	5	5	5
3	3	3	5	3	2	3	4	3	5	4	2	2	1	4	4	4	4	5	2	1	1	1	1	3	3	4	4	4	2	1	3	4	3	4	2	2	4	2	2	4	5	5	4	2	2	4	2	2	3
1	5	4	4	4	2	4	4	1	4	1	2	2	2	4	4	2	4	2	4	2	4	4	2	2	2	4	4	4	4	2	2	4	4	2	2	4	4	2	2	4	4	4	2	2	4	2	2	2	4
1	4	4	5	5	2	4	4	2	5	2	1	1	2	4	5	2	5	2	5	1	4	5	2	1	1	5	4	4	4	2	1	5	5	1	2	5	5	2	1	4	5	4	1	2	4	1	2	1	5
2	4	4	4	4	2	2	2	4	4	4	3	1	4	2	4	4	4	3	2	2	2	2	2	2	4	4	2	2	2	4	2	2	2	2	4	4	4	2	2	2	3	4	5	5	3	5	2	2	2
2	4	5	5	5	1	2	2	3	4	4	2	2	5	2	4	4	4	3	1	1	1	1	2	2	5	4	2	1	2	4	2	3	3	2	4	4	4	1	1	1	2	5	4	4	2	4	1	2	2
4	4	4	4		4	2	4	2	4	4	2	2	2	2	4	4	2	2	4	4	2	2	2	2	2	2	2	2	2	2	2	2	2	2	4	4	2	4	2	2	2	2	2	2	2	2	4	2	2
5	5	4	3	3	5	5	2	2	2	2	2	2	1	4	4	2	2	5	4	2	2	2	2	1	2	5	2	2	4	2	2	2	2	2	2	4	4	2	4	3	3	4	5	4	2	2	2	4	4
1	3	2	5	5	4	2	5	2	2	1	5	5	1	5	1	5	5	1	3	1	4	4	2	2	4	2	4	2	5	2	4	2	5	2	4	5	5	2	2	2	5	5	1	4	2	3	2	4	2
1	4	5	4	2	3	5	2	1	5	2	4	2	1	5	2	2	2	5	4	2	2	2	1	1	4	3	4	2	2	3	3	4	3	2	4	4	4	4	4	3	4	4	5	5	1	5	1	2	4
1	5	1	5	5	1	1	1	5	5	2	5	5	5	3	4	4	5	5	1	5	5	5	4	5	4	3	5	4	5	4	4	4	5	4	5	5	5	4	4	4	5	5	1	1	5	1	4	5	5
1	3	4	4	3	2	2	2	2	4	3	2	2	1	5	2	4	4	5	2	2	3	2	2	2	3	4	4	2	2	2	2	4	3	4	3	4	4	4	4	4	4	4	4	2	2	3	2	2	4
2	4	2	3	2	4	2	4	2	4	4	4	4	3	5	5	4	4	5	4	4	4	4	2	2	2	4	4	4	4	4	4	5	4	4	5	5	4	4	5	5	4	5	5	4	4	2	4	4	4
1	1	1	1	1	1	5	1	1	5	1	5	5	1	5	1	5	5	5	5	1	5	1	5	1	1	5	1	5	1	5	5	5	5	5	1	1	5	5	5	1	5	5	5	1	5	1	5	1	5
1	5	2	5	4	4	2	4	2	5	2	4	5	4	5	5	5	4	5	4	2	4	4	1	2	2	4	4	4	4	4	4	4	4	4	4	4	4	4	4	4	5	5	2	2	2	4	4	4	4
2	4	2	4	2	4	2	2	4	4	2	4	4	4	4	4	4	4	4	4	2	4	4	1	2	4	4	4	4	2	4	3	4	3	4	4	4	4	4	4	4	3	4	2	2	4	2	4	2	4
1	5	1	4	1	5	1	1	5	5	1	5	5	5	5	5	5	5	5	5	1	5	5	1	1	5	5	5	5	1	5	3	5	2	5	4	4	5	5	4	5	2	5	3	1	4	1	4	1	5
4	4	2	2	4	3	2	2	2	4	2	2	2	4	4	4	4	4	4	4	1	2	2	1	3	4	4	4	2	2	2	2	4	4	4	4	4	3	3	4	4	4	5	2	2	4	4	4	4	4
2	4	1	4	1	4	1	2	1	5	1	4	4	4	4	5	5	5	5	5	2	1	2	2	3	5	5	5	4	4	4	4	5	5	4	5	4	5	4	5	4	5	4	5	1	5	2	4	5	5
2	4	2	2	2	5	1	3	2	4	3	5	5	5	4	4	5	5	4	5	2	1	1	1	1	4	3	5	5	3	5	5	4	4	4	5	4	4	4	4	4	4	4	5	1	4	2	5	4	4
1	4	2	4	2	4	2	2	4	4	2	4	4	4	4	4	4	4	4	4	2	2	2	2	2	2	4	4	4	4	5	5	4	4	4	4	2	4	4	4	4	4	4	4	2	4	2	4	4	4
1	5	2	2	4	1	4	1	1	2	2	2	2	2	1	4	2	4	2	4	2	1	2	1	2	2	2	3	3	4	2	3	2	3	4	2	2	3	2	3	2	4	2	4	4	1	2	4	2	2
4	4	2	4	4	4	4	5	2	4	4	4	4	2	4	4	2	4	4	2	4	1	1	4	4	4	4	4	5	4	2	2	4	4	4	4	4	4	4	4	4	5	4	2	2	4	2	2	4	4
5	4	1	5	5	5	4	4	1	5	5	4	4	1	5	4	1	5	5	2	4	1	2	4	5	5	5	5	4	4	2	1	5	5	5	5	5	5	4	4	4	4	4	2	1	5	1	1	4	4
1	1	4	1	4	2	2	4	4	4	4	2	2	2	4	4	4	4	4	4	2	2	2	2	1	4	4	4	2	2	2	2	4	2	4	2	4	2	4	4	4	4	4	4	4	2	4	2	2	4
2	2	4	2	4	1	1	5	5	4	4	1	2	1	5	5	5	4	4	4	2	1	1	1	2	4	4	5	1	2	1	1	4	1	5	1	5	1	4	5	4	5	4	5	4	2	5	2	1	4
2	2	4	2	4	2	2	4	4	4	4	2	2	2	4	4	4	4	4	4	2	2	2	2	1	4	4	4	2	2	2	2	4	2	4	2	4	2	4	4	4	4	4	4	4	2	4	2	4	2
1	4	4	5	2	4	2	4	1	4	4	1	1	4	4	4	4	4	4	4	4	2	1	4	4	4	4	5	4	2	4	4	5	4	4	4	4	4	4	4	4	4	5	1	1	4	1	4	4	4
2	2	4	2	4	2	2	4	4	4	4	2	2	2	4	4	4	4	4	4	2	2	2	2	1	4	4	4	2	2	2	2	4	2	4	2	4	2	4	4	4	4	4	4	4	2	4	2	4	2
5	4	1	4	4	1	4	5	1	5	5	5	4	1	4	4	4	4	4	4	1	4	4	5	5	4	1	5	4	5	2	5	4	4	5	5	5	5	4	4	5	5	5	4	1	5	1	5	5	5
4	5	1	1	1	1	1	4	4	5	4	3	4	1	5	4	4	5	5	4	1	4	2	2	4	4	4	5	5	5	4	4	4	5	5	1	4	5	5	4	4	3	3	1	5	2	4	5	5	5
5	4	2	4	2	3	2	4	3	4	3	3	3	1	4	4	4	4	4	4	2	3	3	1	1	3	2	4	5	4	4	2	4	3	4	4	4	4	2	4	4	4	3	3	3	3	2	4	3	4
2	4	5	4	1	1	5	4	1	5	5	1	1	1	5	1	5	5	5	1	5	1	1	1	1	1	4	1	1	4	4	1	1	4	1	4	5	1	1	5	1	4	4	5	5	5	1	5	1	1
4	1	4	4	3	4	3	4	3	4	4	4	4	2	4	4	3	4	4	4	3	3	3	2	2	5	4	4	4	4	5	4	5	4	4	4	5	5	4	4	4	4	4	4	4	3	3	4	4	4
4	4	4	4	3	5	3	4	4	5	4	5	5	2	5	5	2	5	5	5	3	3	3	1	1	4	5	5	5	1	1	1	2	4	4	4	5	5	4	4	5	5	4	4	4	3	3	5	5	4
2	4	2	3	2	4	3	3	4	4	2	4	4	3	5	4	4	4	4	4	2	1	1	2	3	3	4	4	4	2	2	2	2	4	4	4	4	4	4	4	4	4	4	4	4	1	1	2	2	2
1	5	1	4	2	4	1	1	4	4	2	4	3	2	5	4	4	4	5	4	1	5	4	4	4	4	5	5	4	4	4	4	4	3	4	4	3	4	4	3	3	5	4	1	1	4	1	3	4	4
3	3	3	4	2	2	2	4	2	2	5	2	2	1	4	3	5	5	5	4	2	2	2	1	1	2	5	1	1	1	1	1	1	1	2	1	1	4	1	1	1	2	2	5	5	1	3	3	4	4
2	4	3	2	4	3	2	4	2	5	2	4	4	1	4	4	4	4	4	4	5	3	4	4	4	2	3	3	1	2	4	4	4	4	3	2	3	3	2	2	2	3	2	1	4	1	5	2	2	2
2	3	2	4	2	4	4	2	2	2	2	4	4	4	4	4	4	4	3	4	1	1	1	1	2	3	4	2	4	4	4	4	5	4	4	5	5	4	4	4	5	5	4	4	4	3	4	3	4	4
2	2	2	4	1	5	3	2	2	2	2	5	5	5	5	5	5	5	3	4	2	2	2	2	1	2	5	1	4	4	5	4	4	4	4	4	5	5	3	5	5	4	4	4	4	2	4	3	4	5
2	3	4	4	4	3	4	2	1	2	2	3	3	1	4	1	4	4	4	2	1	1	1	1	2	3	4	2	2	2	2	2	4	4	3	3	4	5	2	2	3	4	1	5	5	1	1	2	4	3
1	2	1	4	2	4	4	2	2	1	2	4	4	4	4	4	4	4	2	4	2	2	2	2	2	2	4	2	5	4	5	4	5	4	4	5	4	4	2	2	4	5	4	5	5	2	4	2	4	4
3	2	4	4	2	3	3	1	1	2	2	4	4	5	4	4	5	3	2	4	1	2	2	1	1	3	4	4	4	4	4	4	3	4	4	4	4	4	2	2	4	4	4	4	4	3	5	2	4	4
2	4	2	4	2	4	2	4	3	4	4	4	4	2	4	4	4	4	4	4	4	2	4	2	4	4	4	4	4	3	2	2	4	4	4	4	4	4	3	4	4	4	4	4	2	1	4	2	3	4
5	1	5	1	1	1	5	5	1	5	1	1	1	1	3	4	4	3	3	2	1	1	1	1	4	5	1	4	2	1	4	1	5	3	4	3	3	4	4	4	4	4	5	5	5	1	5	2	4	4
1	3	2	4	2	4	3	4	4	4	4	4	4	3	4	3	4	4	4	3	3	1	2	2	2	4	4	3	3	4	4	3	4	4	3	3	4	4	4	4	4	4	4	4	5	5	2	5	2	2
5	5	5	5	3	1	4	3	1	1	3	1	1	1	4	3	3	3	2	1	3	1	1	1	1	5	5	3	4	3	4	3	4	3	3	1	4	3	3	3	4	5	3	5	5	3	5	3	3	3
2	4	2	4	2	4	3	2	2	4	2	2	4	2	5	4	4	4	4	2	2	2	2	2	4	4	4	4	4	4	2	2	4	4	4	1	5	4	3	4	5	5	5	5	3	2	4	4	4	4
1	4	2	5	3	4	2	4	4	4	2	4	4	4	4	4	4	4	4	4	3	2	2	2	3	4	4	4	4	4	3	2	3	3	4	4	1	4	4	4	3	4	5	5	3	3	2	3	3	4
4	4	4	4	4	4	3	2	2	4	4	4	4	2	3	3	4	3	4	2	2	2	3	2	3	3	4	2	2	2	2	2	4	2	2	2	4	4	2	2	3	4	3	4	4	3	4	3	2	2
5	2	5	1	1	1	4	4	2	5	1	2	2	2	1	3	4	4	4	4	5	1	2	2	2	4	2	1	1	3	2	2	4	3	2	4	4	5	2	2	2	4	2	4	4	2	4	2	4	2
3	2	3	4	2	3	2	4		1	2	2	4	1	5	1	5	5	5	5	1	2	1	1	1	4	5	4	5	5	3	4	4	4	4	4	4	4	5	5	5	4	4	5	5	1	4	4	4	4
2	5	2	4	2	4	2	2	4	4	4	4	2	2	5	2	4	4	4	4	2	2	4	2	1	4	4	4	4	5	4	4	4	4	2	4	4	4	5	4	4	4	4	5	5	3	3	4	4	4
2	4		4	2	4	4	2	4	1	2	4	4	2	4		1	4	1	1	2	4	4	2	2	4	4	2	4	4	2		1	4	4	2	1	1	4	1	1	1	4	4						4
5	5	4	5	1	4	1	4	3	3	3	4	4	5	4	4	4	4	4	5	1	2	4	2	1	4	4	4	4	4	4	2	4	4	4	4	4	4	4	4	4	4	3	4	3	3	2	2	4	4
4	4	4	4	1	5	1	4	4	3	3	4	5	5	4	5	5	5	5	4	1	1	5	1	2	5	5	5	5	5	4	2	4	5	4	4	4	4	5	5	5	4		3	3	3	1	1	5	4
1	5	1	5	1	5	2		4	2	1	4	2	4	2	4	4	2	4	4	4	5	1	1	1	2	5	5	5	5	4	4	4	4	4	4	2	5	5	5	5	5	5	4	4	2	4	4	4	4
2	4	1	4	2	4	1	4	5	1	2	4	1	4	1	4	5	1	3	4	4	5	2	2	2	1	5	4	4	4	4	2	4	5	5	5	1	4	4	4	4	4	4		3	2	4	5	4	5
2	4	2	4	4	2	2	2	4	4	2	2	4	4	4	4	4	4	4	4	2	4	4	2	2	4	4	2	4	4	2	2	4	4	5	5	5	2	2	4	4	4	2	2	2	4	4	4		4
2	4	2	3	2	4	1	4	4	4	2	4	4	2	4	4	4	4	5	3	1	3	2	2	2	4	4	4	4	4	4	4	4	5	4	3	4	3	3	3	5	5	1	1	2	4	3	3	4	4
2	4	2	2	2	5	2	5	5	5	2	4	4	1	5	5	5	5	4	2	2	2	2	1	1	4	5	5	5	5	5	5	4	4	4	2	4	2	3	2	4	5	2	2	2	5	3		4	5
4	1	4	4	2	1	4	2	4	4	4	3	4	1	3	4	4	4	4	2	2	1	1	1	1	4	3	1	4	3	2	2	4	2	3	1	1	1	4	4	4	3	4	5	4	4	4	3	4	4
2	4	2	4	3	5	5	3	4	4	4	4	5	3	4	5	5	4	5	4	2	4	4	1	2	5		1	4		1	1	4	2	3	1	2	2	5	5	5	2	4	4	5	5	5	2	5
1	4	2	5	4	4	2	2	4	4	4	4	4	2	5	4	4	4	4	4	2	2	1	1	1	2	4	4	4	4	2	2	4	4	2	2	4	4	4	4	4	4	4	4	4	4	2	4	4	4
2	4	1	4	5	5	1	1	4	5	4	5	4	1	4	4	4	5	5	5	1	2	1	1	1	2	4	5	5	5	1	1	4	5	2	2	4	5	5	4	5	5	4	5	4	5	2	4	4	4
1	5	1	5	2	4	2	2	4	4	2		5	1	4	4	5	4	5	4	1	4	1	2	1	4	4	4	4	4	4	4	4	4	4	4	5	5	5	5	4	2	1	4	1	4	4	4	5	1
2	2	2	2	4	3	2	2	4	4	2	4	3	3	4	2	3	3	4	2	2	3	4	2	2		3	4	2	2	4	4	4	4	4	4	4	4	2	2	4	4	3	4	2	2	4	3	3	3
1	4	1	3		4	5	4	4	4	1	3	5	4	4	2	4	4	5	4	4	4	2	4	4	4	4	3	5	5	4	2	4	4	4	4	4	4	4	4	4	2	4	4	1	4	2	4	4	5
1	4	2	2	4	5	4	5	5	5	1	2	4	5	4	2	5	5	4	5	4	4	2	4	5	5	5	3	5	5	5	1	5	5	5	4	5	5	5	5	5	1	4	5	2	5	2	5	4	4
4	2	5	2	4	2	2	1	1	5	4	4	2	1	5	5	4	2	5	4	2	2	1	1	2	4	4	4	2	5	2	4	4	2	4	5	5	5	2	4	1	5	5	2	1	4	5	1	2	2
4	2	5	1	5	1	1	2	2	4	4	4	2	1	4	4	5	1	4	5	1	2	1	1	1	5	5	5	1	4	1	5	5	1	5	4	4	4	1	5	2	4	4	1	2	5	4	2	1	2
1	4	4	4	1	2	4	1	1	4	1	5	1	4	4	1	4	4	4	1	1	5	4	1	2	5	5	5	5	5	4	3	5		5	1	5	5	5	5	5	5	5	2	2	2	1	1	1	5
2	3	2	4	4	4	2	3	2	2	2	4	2	1	4	4	4	3	4	2	2	2	3	1	2	4	4	4	4	4	2	2	4	4	4	2	2	4		4	4	4	4	4	4	4	4	2	2	2
2	4	5	4	5	2	5	1	1	3	3	4	4	1	5	5	5	5	4	5	2	3	4	3	4	4	4	4	4	2	4	4	4	4	4	4	2	4	2	3	2	4	1	4	1	2	4	2	2	4
2	4	2	4	2	3	4	4	4	4	2	2	4	4	5	5	5	4	4	5	2	4	2	1	1	4	4	4	3	4	3	2	4	4	3		5	4	3	3	3	4	4	2	2	4	2	2	2	2
2	4	2	4	2	4	4	4	4	4	2	2	4	2	4	4	4	4	4	5	4	4	4	2	2	4	4	5	4	2	2	2	4	2	4	2	2	2	4	2	5	4	2	2	2	4	1	2	2	2
1	5	1	4	1	4	2	5	4	5	5	4	5	2	5	4	5	4	5	5	1	2	1	1	1	4	4	4	4	5	5	4	4	4	4	2	4	4	4	4	4	4	5	4	4	5	4	2	2	1
1	5	1	4	1	4	1	5	4	5	4	4	5	2	5	2	4	4	5	5	2	1	1	1	1	4	4	4		5	4	4	4	3	2	4	4	4		4	4	4	2	2	2	4	2	2	1	4
2	4	3	4	2	4	2	3	4	4	4	2	4	2	5	4	3	3	5	2	2	4	4	2	2	2	4	4	4	5	4	4	4	4	4	3	4	4	4	4	4	4	4	3	2	4	4	4	4	4
1	2	1	4	2	2	4	3	2	2	2	2	4	4	5	4	4	2	4	4	2	4	1	2	1	4	4	2	4	2	4	4	2	2	5	4	2	2	4	1	4	5	4	4	1	4	2	3	4	4
4	2	4	2	4	2	5	4	1	4	2	2	1	2	3	3	3	4	4	1	1	1	1	1	1	3	4	4	2	1	3	2	1	2	3	3	4	2	2	4	3	2	2	4	4	2	4	1	1	2
4	2	5	1	5	1	4	5	1	4	1	1	1	1	2	3	3	5	5	1	2	1	1	2	2	2	5	5	1	2	2	2	2	1	2	3	5	1	1	5	2	1	1	4	4	1	5	1	1	1
1	4	2	4	2	4	1	4	2	4	4	4	4	1	4	4	4	4	4	2	2	4	4	4	4	4	4	2	4	2	2	2	4	4	4	4	4	4	2	2	2	4	4	4	4	4	4	2	4	2
4	2	5	4	2	2	5	2	2	2	2	4	2	1	4	2	2	4	4	4	2	2	1	1	2	2	4		4	1	2	2	2	2	4	2	1	5		4	2	5	4	5	5	1	2	1	4	4
3	4	4	4	4	5	2	2	2	2	4	2	2	4	2	4	4	4	4	4	3	3	2	2	1	1	4	4	4	2	1	2	2	1	5	1	2	4	4	5	1	4	4	4	5	2	2	1	4	5
1	4	3	4	2	3		4	2	2	2	2	4	2	4	4	4	4	4	4	4	4	1	1	1	2	2	4	2	5	2	2	2	4	2	4	4	4	2	3	2	4	4	5	5	1	5	2	2	2
2	3	3	4	4	3	3	4	3	4	4	2	2	2	4	3	4	4	4	4	2	2	2	3	2	3	3	4	4	4	2	2	2	2	2	2	2	4	2	2	2	4	4	3	3	3	2	1	1	2
2	2	2	5	4	3		5	2	5	5	1	1	1	4	2	5	5	5	5	1	2	1	2	1	2	2	4	4	5	1	1	2	1	1	1	1	5	2	2	1	4	4	2	3	2	1	2	2	1
1	4	5	3	5	2	4	4	2	5	2	4	4	1	4	5	5	5	5	5	2	4	4	2	2	4	5	4	4	1	1	1	4	4	4	1	4	4	4	4	4	4	4	5	5	4	2	4	4	4
2	4	2	4	3	2	4	4	5	4	4	4	4	4	4	4	4	4	2	1	2	2	2	1	4	4	4	4	4	4	4	4	4	4	4	4	4	4	4	4	4	4	4	4	1	4	1	4	4	4
2	4	2	5	5	2	3	4	4	4	5	5	5	4	4	4	5	4	2	2	1	1	1	1	4	4	4	4	4	4	5	4	5	4	5	4	4	4	5	5	5	4	4	5	2	4	1	5	4	4
2	4	2	4	4	2	4	4	2	4	4	2	4	1	4	4	4	4	4	2	2	1	1	1	1	4	4	2	2	2	2	2	4	4	4	2	4	4	2	4	2	4	4	5	5	5	5	5	2	2
4	2	4	2	2	2	4	2	1	4	4	2	4	2	4	2	4	4	4	4	2	2	2	2	2	2	2	2	2	2	2	4	2	4	2	2	4	4	2	2	2	4	4	5	4	2	5	2	1	4
1	4	4	4	2	4	4	4	2	3	3	2	4	4	4	4	4	4	4	4	4	4	4	2	3	3	3	4	2	2	2	3	3	3	2	2	2	2	2	2	2	2	2	4	4	2	4	2	2	2
1	5	1	5	1	5	1	2	4	5	2	4	4	5	5	1	4	5	5	5	1	5	5	2	4	4	5	5	5	5	5	5	5	5	5	5	4	5	5	5	5	5	5	4	4	2	4	2	2	2
2	2	4	4	2	2	2	4	3	4	2	2	2	4	4	3	3	4	5	4	2	2	2	3	2	4	2	4	4	4	4	4	2	4	4	4	4	4	4	4	4	4	4	4	4	3	4		4	4
2	4	2	5	2	4	2	4	1	4	3	5	5	2	5	5	5	5	5	5	2	2	1	2	3	4	4	4	5	4	2	2	5	4	4	4	4	4	4	4	4	4	5	5	2	4	2	2	4	4
1	4	3	4	1	4	4	5	3	3	5	5	4	4	4	1	4	4	4	4	3	4	4	3	2	1	5	4	4	5	4	4	5	4	2	5	5	5	4	5	4	5	5	5	5	3	3	4	4	4
1	4		4	4	2	2		2	4	1	4	2	2	4	4	4	2	4	4		2	2	2	2	2	5	5	5	4	5	5	4	5	1	4	4	4	5	3	4	4	4	4	4	2	2	2	2	4
2	2	5	4	4	1	4	3	2	4	2	2	2	1	4	2	1	4	5	3	4	5	2	1	1	4	4	4	5	4	2	4	4	4	2	3	4	4	4	5	5	5	4	4	4	4	4	4	2	1
4	2	5	3	5	2	5	2	2	1	2	2	3	1	4	4	2	3	3	2	2	4	2	1	1	1	2	4	1	1	1	1	4	4	3	2	3	4	4	2	2	4	3	5	5	1	5	1	2	3
1	5	1	5	3	4	4	4	4	4	2	2	2	4	5	2	4	4	2	3	2	4	4	1	1	4	4	4	4	5	4	4	3	4	4	4	4	4	4	4	4	4	4	4	2	2	2	1	2	4
2	2	2	3	2	2	3	2	2	4	4	3	3	2	3	1	2	2	1	2	2	2	2	2	2	3	3	3	4	4	4	4	4	4	3	4	5	5	3	3	3	4	4	5	4	3	4	4	4	4
1	4	2	4	3	3	3	4	4	4	2	3	4	3	4	2	3	2	2	4	2	2	2	1	2	3	4	4	4	3	5	2	1	2	2	4	4	2	2	4	4	3	4	4	2	2	2	5	2	2
2	4	1	4	2	1	4	2	1	1	4	2	1	5	2	2	4	4	1	1	1	1	1	1	1	4	4	5	4	1	2	2	4	2	4	4	1	4	4	4	2	4	4	1	2	4	4	2	4	4
2	2	2	2	2	1	3	3	2	1	2	5	5	1	4	1	2	2	2	2	2	1	1	1	1	3	4	2	3	4	4	4	4	4	3	4	5	5	2	2	2	1	1	5	5	1	5	1	1	3
2	4	2	4	2	4	2	4	4	4	4	4	4	2	4	4	2	4	2	3	3	1	1	1	1	4	4	4	4	4	4	4	3	4	2	4	4	4	4	4	4	4	4	4	2	3	4	4	4	4
1	4	2	4	2	2	4	3	2	4	3	4	4	3	4	3	4	4	4	3	2	2	2	2	3	3	4	3	3	4	4	4	3	4	4	4	4	4	4	4	4	4	4	3	3	4	2	3	4	4
2	4	2	4	2	4	2	4	4	4	4	4	4	2	4	2	4	4	2	4	2	3	3	1	1	4	4	4	4	4	4	4	3	4	2	4	4	4	4	4	4	4	4	4	2	3	4	4	4	4
1	4	2	4	4	2	4	4	4	4	4	5	2	1	4	4	4	4	4	4	2	2	1	4	2	4	4	4	4	1	2	2	4	2	4	4	4	4	2	4	4	5	4	5	1	2	4	2	4	4
1	4	1	3	4	2	5	4	1	5	1	5	5	1	1	5	4	5	5	4	1	1	1	1	1	4	4	1	1	1	1	1	4	3	4	1	1	1	4	1	1	4	4	1	1	2	4	1	1	4
2	4		4	2	3	4		4	4	2	4	4	2	4	4	4	4	4	4	2	4	4	1	4	4	4	2	3	3	4	4	4	4	4		3	4	4	4	4	4	4	4	2	2	4	4	5	4
2	2	2	4	2	2	2	3	3	1	2	4	5	1	4	5	4	5	5	5	1	1	1	2	1		3	2	1	1	5	4	5	5	5	3	1	5	5	5	4	4	5	5	1	1	3	1	1	2
1	5	5	5	1	2	1	5	1	1	1	1	1	1	5	5	5	5	5	1	5	1	1	1	1	1	1	5	1	1	1	1	1	1	1	1	1	1	1	1	5	1	5	1	1	5	1	1	1	1
2	2	2	4	1	1	2	2	1	2	2	2	2	2	4	4	4	4	4	1	4	2	2	2	2	2	2	2	2	2	2	2	2	2	2	2	2	2	2	2	4	2	4	2	2	1	2	2	2	2
2	4	2	4	4	2	4	4	2	4	1	4	4	4	4	4	2	2	1	1	1	1	2	1	1	4	4	2	2	2	2	2	4	4	4	2	4	4	2	4	2	4	4	5	5	5	5	2	2	2
2	4	2	4	4	2	4	4	2	4	1	4	4	4	4	4	2	4	2	1	1	1	1	4	2	2	4	4	4	4	4	4	4	4	1	1	4	4	2	4	4	2	2	4	4	4	4	2	1	2
2	4	2	4	4	2	4	4	2	4	4	2	4	1	4	4	4	4	4	2	4	2	1	1	1	4	4	2	2	2	2	2	4	4	4	2	4	4	2	4	2	4	2	4	4	5	5	5	5	2
2	4	2	4	2	3	2	2	4	4	2	4	4	2	4	4	2	4	4	4	2	2	3	2	2	4	4	4	4	4	4	4	4	3	3	3	2	4	4	4	4	4	4	2	2	2	4	3	3	4
2	1	5	1	1	1	2	5	1	5	1	5	1	1	5	1	5	5	5	5	5	1	1	1	1	4	4	1	4	2	2	2	2	4	4	2	1	1	2	1	4	1	2	1	1	2	1	4	1	2
2	4	2	4	2	2	2	2	3	3	2	2	4	2	4	2	5	4	4	2	1	4	4	1	1	4	4	4	4	2	2	2	2	2	4	4	5	5	4	4	4	4	4	2	2	4	2	4	4	4
1	5	2	4	4	2	4	1	2	4	5	4	2	4	5	4	4	5	4	2	2	2	1	2	4	4	4	5	4	2	2	2	4	4	2	4	4	2	4	5	5	4	5	4	2	2	4	4	4	5
4	4	4	4	4	2	4	4	1	4	4	2	2	1	4	4	4	4	4	2	4	1	1	1	1	3	4	2	2	2	2	2	3	1	1	1	4	4	1	1	1	2	2	5	5	1	5	1	1	1
4	5	4	5	5	1	4	5	1	4	5	2	2	2	5	5	5	5	5	2	4	1	1	2	2	2	5	1	2	2	1	1	2	2	2	2	5	5	2	2	2	1	1	4	4	1	4	1	2	2
5	4	4	4	4	2	4	3	1	4	4	1	1	1	4	4	4	5	5	2	5	1	2	2	1	1	4	1	1	1	1	2	1	1	1	1	4	4	2	1	1	2	2	5	5	2	5	1	1	1
5	5	5	5	5	1	5	4	2	5	5	2	2	2	5	5	5	4	4	1	5	2	1	1	1	1	5	2	2	2	2	1	2	1	2	2	5	5	2	2	2	1	1	4	4	2	4	2	2	2
4	4	4	5	5	2	4	5	1	4	5	1	1	1	4	4	4	4	4	3			2	2	2	1	5	3	2	1	2	2	1	2	2	1	5	4	3	2	2	1	2	4	5	2	4	2	1	1
4	5	5	5	5	1	4	3	1	4	5	1	2	2	5	5	4	4	5	2	4	1	2	1	1	2	4	2	1	2	1	1	1	1	1	2	4	4	2	1	1	2	1	5	4	2	4	1	2	1
5	4	4	5	4	2	5	5	2	5	4	2	1	1	4	4	5	5	5	1	4	2	1	2	2	1	5	2	2	1	2	2	2	2	2	1	4	5	2	2	2	2	1	4	5	2	5	2	1	2
4	5	4	5	4	1	4	4	2	4	4	2	2	2	4	5	4	4	4	2	3	2	2	1	2	2	4	1	1	2	1	1	2	1	1	2	4	4	1	1	1	1	2	4	4	1	4	2	2	2
3	3	3	3	3	1	4		1		5	1	2	2	4	5	5	5	5	2	5	2	1	1	2	1	5	3	2	1	2	1	2	1	2	1	4	3	2	2	2	2	2	4	5	2	5	2	1	1
1	1	4	5	5	2	4	3	2	4	5	1	1	1	5	5	5	5	5	1	4	1	1	1	1	1	5	2	2	2	2	2	2	2	2	2	5	5	3	2	2	1	1	5	5	2	5	1	2	2
4	4	4	4	4	1	4	4	1	4	4	1	1	1	4	4	4	4	4	2	4	2	2	2	2	2	5	3	2	2	2	2	2	2	2	2	5	5	2	2	1	1	1	4	4	1	4	1	2	1
5	5	5	5	5	2	5	4	2	5	5	1	2	2	5	5	5	5	5	1	5	1	1	1	1	1	5	1	1	1	1	1	1	1	1	1	5	5	1	1	1	1	1	5	5	1	5	1	1	1
5	4	4	4	4	2	4	5	2	4	4	2	2	2	4	4	4	4	4	2	5	2	2	2	2	2	4		2	2	2	2	2	2	2	3	4	4	3	3	3	3	3	5	5	2	4	2	2	2
4	4	4	4	4	1	4	3	1	4	4	1	1	1	5	5	4	4	5	2	4	1	2	1	1	1	4	2	2	2	2	2	2	2	2	2	5	5	2	2	2	2	2	5	4	2	4	1	2	1
4	5	5	5	5	1	4	4	1	4	4	1	1	1	4	4	5	5	4	1	5	1	1	1	1	1	4	2	1	2	2	1	1	1	1	1	4	4	2	2	2	2	2	5	5	2	4	1	1	1
4	4	4	4	4	2	4	4	2	4	4	2	2	2	5	5	5	5	5	2	4	2	2	2	2	2	4		1	1	1	1	1	1	1	1	4	2	2	3	2	2	1		4	2	4	2	2	2
2	2	2	2	2	1	1	3	3	3	3				3	3	4	4	4	2	4	1	2	2	2	2	5	2	2	2	1	1	1	1	1	1	4	4	1	2	4	3	2	4	4	2	1	1	1	1
1	1	1	1	1	1	1	3	2	4	5	2	2	2	5	5	5	5	5	1	4	2	2	2	2	2	3	2	3	1	1	1	1	1	1	1	5	5	2	2	2	2	2	5	5	3	5	2	2	2
4	4	4	4	4	1	5	5	2	4	4	2	1	1	5	5	5	5	5	2	4	1	1	1	1	1	5	2	2	2	2	2	2	2	2	2	4	4	2	1	1	1	1	4	4	2	4	2	2	2
4	5	5	3	4	1	4	4	1	5	5	1	2	2	4	4	4	4	4	2	4	1	1	1	1	2	5	2	1	1	1	1	1	1	1	1	5	5	1	2	2	2	2	5	4	1	4	2	1	1
4	4	4	3	4	2	5	5	2	4	4	2	1	1	5	5	5	5	5	2	5	2	2	2	2	1	4	1	2	2	1	2	2	1	2	2	4	3		1	2	1		3	4	2	4	2	2	2
4	5	5	2	2	2	2	3	2	2	4	2	2	2	4	4	4	4	5	2	4	2	2	1	1	2	4	2	2	1	2	2	1	2	1	1	5	4	3	2	1	3	2	4	5	2	5	2	1	2
5	4	4	1	1	1	1	4	1	1	5	1	1	1	5	5	5	5	4	1	5	1	1	1	2	2	5	1	1	2	1	1	2	1	2	2	4	5	2	1	2	2	1	5	4	1	4	1	2	1
4	5	5	1	2	2	2	5	2	1	4	2	2	1	4	4	4	4	4	2	4	2	2	2	1	1	4	2	2	1	2	2	1	2	1	2	5	5	3	3	2	2	1	4	5	2	4	2	2	1
2	1	1	2	2	2	2	3	2	2	3	2	2	2	5	5	5	4	4	2	4	1	2	2	2	2	5	2	2	2	2	2	2	2	2	2	5	5	2	2	5	3	2	4	4	2	2	1	1	1
4	5	5	1	1	1	1	2	2	2	5	1	1	1	5	5	5	5	5	1	5	1	2	2	1	2	5	2	1	2	1	2	1	2	1	2	5	4	2	2	1			4	5	2	2	2	1	2
5	5	5	2	2	2	2	1	1	1	4	2	2	2	4	4	4	4	4	2	4	2	1	1	2	1	4	1	2	1	2	1	2	1	2	1	4	5	1	1	2	3	1	5	4	2	1	1	2	1
5	4	4	1	1	1	1	2	2	2	4	2	2	1	5	4	5	5	5	2	4	2	1	2	1	2	4	1	1	2	1	2	1	2	1	2	5	4	2	2	1	2	2	4	5	1	2	2	1	2
2	5	2	4	2	4	2	4	4	5	4	4	4	4	4	4	4	4	4	2	1	2	2	1	4	4	4	4	4	4	4	4	4	4	4	4	4	4	4	4	4	4	4	4	2	4	2	4	4	4
2	4	1	4	1	4	2	4	4	4	4	5	5	5	5	4	5	5	5	2	2	2	1	2	4	5	4	4	5	4	4	5	5	5	5	4	5	4	4	5	4	5	5	4	1	5	2	4	4	4
2	4	1	4	2	5	1	5	5	4	5	4	4	4	4	5	4	4	4	2	1	1	2	1	5	4	5	5	5	5	5	1	5	4	4	5	5	4	5	4	5	4	4	4	2	4	2	5	5	5
2	5	1	4	3	5	2	5	4	5	4	5	5	5	5	4	5	5	5	1	1	2	1	2	5	5	5	5	5	5	5	2	5	4	5	5	4	5	5	4		5	5	4	1	5	1	5	5	5
2	5	1	5	1	5	1	5	4	4	4	4	4	4	4	5	4	5	4	2	1	2	1	2	5	4	4	5	4	5	4	1	5	4	3	5	4	4	4	4	5	4	4	5	2	4	1	5	5	5
2	5	2	4	2	5	2	5	5	5	4	5	5	5	5	4	4	4	5	2	2	2	1	1	4	5	5	4	5	4	4	1	5	5	5	4	5	5	4	4	5	5	4	4	1	5	2	4	5	4
2	4	2	5	2	5	2	4	4	4	4	4	4	4	5	5	5	5	5	1	2	2	2	2	4	4	4	4	4	4	4	2	4	5	4	5	4	4	5	5	4	4	4	4	2	4	2	4	4	4
2	4	2	4	2	5	3	4	5	5	4	4	4	5	4	4	4	4	4	1	1	2	4	3	4	4	4	4	4	5	5	2	4	4	4	4	5	5	4	5	5	5	5	5	1	5	1	4	5	3
2	4	2	5	2	5	3	4	4	3	3	3	5	4	5	3	3	3	5	1	2	3	3	3	4	4	3	3	3	4	5	2	4	4	4	5	5	3	5	4	4	4	4	5	2	4	1	4	4	4
2	4	1	5	1	5	1	4	4	4	4	4	4	5	5	4	4	4	4	2	2	2	4	1	4	4	4	4	4	4	4	1	4	4	4	4	4	4	4	4	4	4	4	4	1	4	1	5	4	4
1	4	2	5	3	4	2	5	3	5	4	4	5	4	4	5	4	4	5	2	1	4	5	2	4	4	5	5	4	4	4	1	4	4	4	5	4	5	4	5	4	4	1	4	2	3	2	4	4	4
2	4	4	4	2	2	4	4	2	4	4	4	4	4	4	4	4	4	4	1	2	2	5	2	5	4	4	4	5	4	5	2	4	4	4	5	4	4	5	2	2	2	4	5	4	2	5	4	5	4
2	4	4	4	2	2	4	4	2	4	4	4	4	4	4	4	4	4	4	1	2	2	4	2	5	4	4	4	5	4	5	2	4	4	4	5	4	4	5	2	2	2	4	5	4	2	5	4	5	5
2	4	4	4	2	2	4	4	2	4	4	4	4	4	4	4	4	4	4	1	2	2	5	2	5	4	4	5	5	5	5	2	4	4	4	4	4	4	4	2	2	2	4	5	4	2	5	5	4	4
2	4	4	4	2	2	5	5	1	5	5	5	5	4	4	4	4	4	4	1	2	2	4	2	4	5	5	4	4	5	4	1	5	5	4	4	5	4	4	2	1	2	5	4	4	2	5	4	5	5
2	4	4	4	2	2	4	4	2	4	4	2	4	4	4	2	1	5	5	2	3	5	5	1	4	4	4	4	5	5	1	2	4	4	4	5	4	4	4	2	2	2	4	5	4	2	5	4	4	4
2	4	4	4	2	2	4	4	2	4	4	4	2	1	4	4	4	4	4	4	2	2	2	2	2	4	4	2	2	2	2	2	4	4	4	2	4	4	2	2	2	2	4	5	5	1	5	2	2	2
2	4	4	4	2	2	4	4	2	4	4	4	2	1	5	5	5	5	5	5	1	1	1	2	2	4	4	2	2	2	2	2	4	4	4	2	4	4	2	2	2	2	4	5	5	2	5	1	2	1
2	4	4	4	2	2	4	4	2		5	5	2	2	4	4	5	5	5	4	2	1	1	1	1	4	4	2	2	2	1	1	4	2	2	2	4	4	2	2	2	4	4	4	5	5	1	2	2	4
2	5	5	5	2	1	4	4	2	3	3	3	3	1	4	4	4	4	4	4	1	1	1	1	1	4	4	2	2	2	2	2	4	4	2	1	4	4	2	1	1	4	4	5	5	5	3	1	1	2
1	5	5	5	1	1	5	5	1	5	5	5	5	1	5	5	5	5	5	5	1	1	1	1	1	5	5	1	1	1	1	1	5	5	1	1	5	5	1	1	1	5	5	5	5	2	5	2	2	5
2	4	4	4	2	2	4	4	2	5	5	5	5	1	4	4	4	4	4	2	2	1	1	1	1	4	5	1	2	4	1	1	4	2	4	4	4	4	1	1	1	4	4	5	5	1	5	2	2	2
2	4	4	4	2	2	4	4	1	5	5	5	1	1	5	5	5	4	4	4	1	1	2	2	2	4	4	2	1	2	1	2	5	5	4	1	4	5	2	2	2	2	4	5	4	5	3	2	1	2
2	5	4	4	1	2	4	5	2	4	5	5	1	1	5	5	5	4	4	5	1	2	1	2	1	5	5	2	3	2	1	2	4	4	4	1	5	5	2	2	2	2	4	4	5	5	5	2	1	1
2	4	2	4	5	2	4	4	2	5	5	2	1	4	5	5	4	4	2	2	1	1	1	1	1	4	4	2	2	2	2	2	4	5	5	1	4	5	2	5	2	4	4	5	4	5	4	2	1	1
2	5	1	4	4	1	5	5	1	4	4	2	4	1	5	5	5	4	4	2	1	1	1	1	1	4	4	1	1	1	1	1	5	5	5	1	5	5	2	4	1	5	5	5	4	4	5	1	1	2
2	5	2	4	4	2	4	4	2	5	4	2	1	4	4	4	4	4	1	1	2	1	1	1	1	5	5	2	2	2	2	2	4	4	4	2	4	4	2	4	2	4	4	5	5	5	5	2	2	2
1	4	2	4		4	3		2	4	4	4	4	2	4	1	5	5	5	5	2	3	2	3	3	4	4	4	2	4	4	3	2	5	5	4	4	4	2	3	4	5	5	4	2	4	2	4	4	4
2	5	2	4	5	5	2	5	1	4	5	4	5	4	5	2	4	4	4	4	1	2	1	2	3	3	3	4	1	5	5	2	1	5	4	4	5	5	2	4	4	4	4	5	1	4	1	5	5	5
1	4	1	4	1	1	2	3	2	5	5	5	5	5	4	4	3	3	3	3				1	2	5	4	5	2	5	4	2	2	5	4	4	5	5	2	1	1	2	4	4	5	4	2	1	4	4
4	4	4	4	4	2	5	5	5	5	5	2	2	1	4	4	4	4	4	2	4	1	1	1	1	3	4	2	2	2	1	2	3	2	2	1	4	5	1	2	2	2	1	5	5	2	4	1	1	2
5	4	5	5	5	1	4	4	5	5	5	1	1	2	5	5	5	4	4	1	5	3	2	2	1	4	5	2	2	5	2	1	1	4	1	2	4	4	1	1	1	1	2	4	4	2	5	2	2	1
5	5	5	4	5	1	4	4	4	4	4	1	2	2	5	5	5	5	5	1	5	2	2	2	1	5	5	1	2	5	2	1	2	4	1	2	4	4	1	1	1	1	2	4	4	1	5	2	2	1
4	4	4	4	4	1	5	5	4	4	5	2	2	1	4	4	4	5	5	2	5	3	1	1	2	3	5	1	3	4	1	2	2	5	1	1	5	5	2	2	2	2	2	5	4	1	5	1	2	1
5	5	5	5	5	1	4	4	4	5	5	1	1	1	4	5	5	5	5	2	5	2	2	2	2	3	5	1	1	1	2	2	2	1	1	2	5	5	2	1	1	2	2	5	5	2	5	2	2	1
4	4	4	4	4	2	5	4	5	5	4	2	1	2	4	4	4	5	4	1	4	2	1	1	1	2	4	2	2	2	2	1	1	2	2	1	4	4	1	2	2	1	1	4	4	2	4	1	1	2
5	4	4	4	5	2	5	5	4	5	4	2	2	2	4	4	4	4	4	1	5	2	1	1	1	1	4	2	2	1	3	1	2	2	2	1	5	4	2	2	2	1	1	5	5	1	5	1	1	1
4	5	5	4	4	2	5	5	5	4	4	1	1	1	5	5	5	4	5	2	5	1	2	2	2	3	5	1	1	2	1	2	1	2	1	2	4	5	1	1	1	2	2	4	4	1	5	1	2	2
5	5	4	5	4	1	4	4	5	4	5	2	2	1	4	4	5	5	4	1	4	1	2	1	1	3	4	2	2	1	2	1	2	1	1	1	5	4	2	2	2	1	1	5	5	2	4	2	1	2
4	4	5	5	5	2	5	4	4	5	4	1	1	2	4	3	4	4	4	2	5	2	1	2	2	2	4	2	2	2	2	2	2	2	2	1	4	4	2	3	2	2	2	4	4	4	4	2	2	1
4	4	5	4	4	2	4	4	5	4	4	1	1	1	5	2	4	4	4	1	5	3	1	1	2	2	5	2	2	3	2	2	2	2	1	2	4	4	1	2	2	1	2	4	5	2	5	1	2	2
5	4	5	5	5	1	5	4	4	4	4	1	2	2	4	5	4	5	4	2	4	3	2	2	2	2	5	1	1	1	2	2	1	1	2	1	4	5	2	1	2	2	2	4	5	2	5	2	2	1
4	5	5	4	4	2	4	5	4	5	5	2	2	1	4	4	4	5	5	1	4	2	1	1	1	2	4	1	2	1	2	3	1	1	1	2	5	4	1	2	2	1	1	5	5	1	5	1	2	1
5	4	4	5	5	1	5	5	5	4	4	2	1	2	5	3	5	4	5	2	4	3	2	2	2	2	5	2	3	2	1	2	1	1	1	1	3	5	2	1	2	2	2	5	4	2	4	2	1	2
2	4	2	4	4	2	4	4	2	4	4	2	4	1	5	5	5	4	5	2	2	1	1	1	1	4	4	2	1	2	1	2	5	5	4	2	5	5	1	4	1	4	4	5	5	5	5	2	1	2
2	4	2	5	4	2	4	4	1	5	4	2	4	1	4	4	4	5	5	1	4	1	1	1	1	4	4	2	2	2	2	2	4	4	4	2	4	4	2	4	2	5	5	5	5	5	5	1	1	1
1	5	1	5	5	1	5	5	1	5	5	1	5	1	5	5	5	5	5	1	5	1	1	1	1	5	5	1	1	1	1	1	4	5	5	1	5	5	1	5	1	4	4	5	5	5	5	1	1	1
1	4	2	5	5	2	4	4	2	4	4	1	4	2	4	4	4	4	4	1	4	2	2	2	1	4	4	2	1	2	2	2	4	5	2	2	5	5	1	2	2	1	4	5	4	4	4	1	2	1
2	4	2	5	5	1	4	5	2	4	4	1	4	1	4	4	4	5	4	2	4	1	2	2	1	4	5	2	2	1	1	2	5	1	2	2	5	5	2	1	1	2	5	5	5	5	5	2	2	2
1	4	1	4	5	1	4	5	2	5	4	1	5	2	5	5	4	4	2	1	5	2	1	1	2	4	5	1	2	2	1	1	5	1	2	1	5	4	1	4	3	4	2	4	5	2	5	1	1	1
1	5	1	4	5	1	5	5	2	5	5	1	4	1	5	4	5	5	4	3	5	1	1	1	2	5	4	2	2	2	2	2	5	2	1	1	4	5	2	3	1	2	5	5	5	1	5	1	2	2
2	5	1	4	4	1	5	4	1	5	5	2	5	1	5	2	5	4	5	1	5	1	1	2	2	5	4	1	1	1	2	1	5	4	1	1	4	4	1	2	2	5	4	4	4	2	5	2	1	1
1	4	2	4	4	2	5	4	1	4	5	2	3	2	3	3	3	5	3	3	3	2	2	1	2	5	4	1	1	1	2	2	4	4	1	1	4	5	2	2	1	4	5	5	5	2	4	1	2	2
2	4	1	4	4	2	5	4	1	4	4	2	4	2	4	3	4	4	4	2	4	2	2	2	2	4	5	1	1	1	1	2	4	2	2	1	4	4	1	1	2	5	4	4	4	1	4	2	1	3
4	5	1	5	4	1	5	5	2	3	4	3	4	1	5	4	5	4	5	2	5	1	1	2	1	5	5	2	2	2		2	4	2	1	1	4	5	2	2	3	4	3	5	5	2	5	1	2	3
2	5	2	5	5	2	4	5	4	4	5	1	3	2	4	4	5	4	4	2	4	1	2	1	1	5	4	2	2	1	2	1	5	1	2	1	5	4	2	2	2	5	5	4	4	3	5	2	2	2
5	4	2	5	5	1	5	4	4	5	4	2	3	1	4	5	4	5	5	1	5	2	2	1	1	4	4	1	2	2	3	2	4	2		2	5	5	2	2	1	4	4	5	4	2	4	2	2	1
2	4	2	4	4	2	4	4	2	4	4	2	5	1	4	5	4	5	5	2	2	1	2	1	1	4	4	2	2	2	2	2	5	5	4	2	4	4	2	4	2	4	4	5	5	5	5	2	2	2
4	2	4	2	2	2	4	4	2	4	5	2	2	2	4	2	4	4	4	4	2	2	2	2	2	4	4	2	4	2	2	2	4	4	4	4	4	4	2	2	4	4	4	4	2	2	5	2	1	1
4	2	5	3	1	1	4	5	2	5	5	2	1	2	5	2	5	5	4	5	2	1	1	2	1	3	5	1	5	2	1	1	4	5	5	5	5	5	1	1	5	5	5	5	1	1	4	2	2	2
4	5	5	5	5	1	4	5	4	2	5	1	1	1	1	1	1	1	5	1		1	1	1	4		1	1	1	1	1	1	1	1	1	4	5	1	1	5	1	1	1	5	1	1	4	1	1	1
4	5	4	4	4	2	4	5	5	1	4	2	2	2	2	1	1	2	4	2	1	2	2	2	5	4	5	2	2	2	1	1	2	1	1	5	4	2	2	4	2	4	4	5	2	2	5	2	2	2
5	4	4	5	5	1	4	5	4	2	4	2	1	1	2	1	2	1	4	2	2	1	2	1	4	5	4	2	1	2	1	2	1	2	2	4	4	2	1	4	2	5	5	4	1	1	5	2	1	1
2	2	4	4	3	2	3	2	2	3	4	2	3	4	3	4	4	5	5		2	3	4	3	3	3	2	2	4		5	4	4	4	4	3	4	3	5	4	5	4	4	3	3	1	2	5	5	2
2	1	4	5	2	1	2	1	1	2	3	2	4	4	1	5	5	4	4	2	1	2	5	2	4	4	2	1	4	2	4	5	5	5	4	2	5	2	1	5	2	4	5	5	2	2	1	1	4	1
5	4	5	4	1	4	3	3	3	3	5	1	1	1	2	4	4	4		5	5	5	5	2		5	5	5	5	1	4	3	5	5	5	4	1	1	4	4	4	4	4	5	1	1	5	1	4	4
5	5	5	5	1	5	2	1	1	3	5	2	2	2	1	5	5	5	5	2	4	4	5	1	4	4	5	4	4	2	4	3	5	4	5	5	2	2	4	5	5	5	5	4	2	2	5	2	5	5
1	5	1	5	2	4	1	1	4	4	3	4	4	3	4	4	4	4	4	3	1	4	4	4	3	4	4	4	4	2	3	3	2	4	3	4	4	3	3	4	5	4	5	3	3	3	3	3	4	3
2	5	1	4	1	5	2	2	4	5	3	4	4	3	5	5	5	4	5	2	2	5	5	5	3	4	5	4	5	2	4	3	2	4	3	5	5	3	4	4	4	4	4	4	3	2	4	2	5	5
2	4	2	4	2	4	2	4	3	4	4	2	4	3		4	4	4	3	2	1	2	1	2	3	4	4	4	4	4	3	3	5	3	4	5	4	5	5	5	4	4	4	5	3	3	2	2	3	4
2	5	1	5	1	5	1	5	2	5	5	1	4	2	4	5	4	5	5	1	2	1	2	2	4	5	5	5	5	5	5	5	5	5	5	5	5	5	5	5	5	5	5	5	5	5	5	2	3	3
1	2	4	4	4	2	4	3	2	2	3	4	4	2	5	4	4	2	5	2	2	2	1	2	3	2	3	3	4	2	2	4	4	4	2	4	4	3	2	2	4	4	4	5	2	5	4	4	4	4
2	4	2	4	4	2	4	4	2	4	4	2	4	1	4		4	4	4	2	2	2	1	1	1	4	4	2	2	2	2	2	4	4	4	2	4	4	2	4	2	4	4	5	5	5	5	2	2	2
1	5	1	4	5	1	5	5	1	5	5	1	5	1	5	5	5	5	5	1	1	1	1	1	2	5	5	1	1	1	1	1	5	5	5	1	5	5	2	5	1	4	4	5	5	5	4	1	1	1
1	4	2	4		4	3		2	4	4	4	4	2	4	1	4	4	4	4	2	3	2	2	4	4	4	2	4	4	3	2	4	4	4	4	4	2	3	4	5	5	4	2	4	2	4	4	4	4
2	4	2	4	4	2	4	4	2	4	4	2	4	1	4	4	4	4	4	2	2	1	1	1	1	4	4	2	2	2	2	2	4	4	4	2	4	4	2	4	2	4	4	5	5	5	5	2	2	2
2	4	2	4	4	2	4	4	2	4	4	2	4	1	4	4	4	4	4	2	2	1	1	1	1	4	4	2	2	2	2	2	4	4	4	2	4	4	2	4	2	4	4	5	5	5	5	2	2	2
2	4	2	5	5	1	5	5	1	5	5	1	5	1	5	5	5	5	5	1	1	1	1	1	1	4	5	1	1	1	1	1	5	5	5	1	5	5	1	5	1	5	5	5	5	5	5	1	1	1
2	4	4	2	4	4	4	4	2	4	5	1	1	1	5	4	4	4	4	2	5	1	1	2	2	4		2	1	2	2	2	4	2	4	2	4	4	2	2	2	4	4	5	5	1	5	2	1	1
2	4	2	4	2	2	2	2	2	5	5	5	5	1	4	5	4	4	5	5	2	2	2	2	3	4	4	4	4	4	4	4	4	4	4	4	4	4	4	4	4	4	4	4	2	2	4	2	4	4
2	4	4	4	2	2	4	4	1	5	5	5	5	1	5	5	5	4	4	4	2	2	2	2	2	4	4	2	2	2	2	2	4	4	2	2	5	5	2	1	1	4	4	5	5	1	4	2	2	4
2	4	4	4	2	2	4	4	2	4	4	4	4	2	5	5	5	5	5	5	2	2	2	2	2	4	4	2	2	2	2	2	3	3	1	1	5	5	1	1	1	5	5	5	5	1	5	2	2	4
2	4	4	4	2	2	4	4	2	4	4	4	4	2	5	5	4	4	4	4	2	2	1	1	1	5	5	2	1	2	1	4	4	2	2	5	5	1	2	2	4	4	4	5	1		1	1	4	4
2	4	2	4	2	4	2	4	4	4	2	4	4	4	4	4	4	4	4	4	1	1	1	1	5	5	5	4	4	5	2	4	5	4	2	5	4	5	5	4	2	4	2	2	4	2	4	5	4	4
2	4	2	4	2	4	2	2	4	4	2	4	4	2	4	4	5	5	5	4	2	2	2	2	4	4	4	5	4	4	2	1	4	5	2	4	5	4	4	5	1	4	1	1	5	1	5	4	5	5
3	4	3	2	3	1	5	3	5	2	5	2	3	4	2	3	3	4	2	3	2	4	4	2	2	2	3	2	2	4	4	2	4	4	4	2	4	4	2	3	2	4	2	5	2	1	5	1	2	4
5	1	5	2	5	1	1	5	1	5	5	1	1	1	1	1	1	5	5	1	1	1	1	1	1	5	5	1	1	2	2	1	1	1	5	1	3	3	5	5	5	5	5	5	5	1	5	5	5	5
[truncated: 30 more columns]
